# Supplementary material for: Colloidal Silver Nanoparticles Obtained via Radiolysis: Synthesis Optimization and Antibacterial Properties
Source: Pharmaceutics. 2023 Jun 21;15(7):1787. doi: 10.3390/pharmaceutics15071787 (PMC10383763; doi:10.3390/pharmaceutics15071787)
Supplement: Supplementary file 1 [file pharmaceutics-15-01787-s001.zip]

Archive with 1 entries (1 files):
- pharmaceutics-2442114-supplementary.pdf
